# Supplementary material for: Evolving origin-of-transfer sequences on staphylococcal conjugative and mobilizable plasmids—who’s mimicking whom?
Source: Nucleic Acids Res. 2021 May 3;49(9):5177–88. doi: 10.1093/nar/gkab303 (PMC8136818; doi:10.1093/nar/gkab303)
Supplement: gkab303_Supplemental_Files [file gkab303_supplemental_files.zip]

Archive with 2 entries (2 files):
- Supplementary_Information_22-3-2021_final.pdf
- Supporting Dataset S1_19-3-2021.xls
