# Supplementary material for: Evolving origin-of-transfer sequences on staphylococcal conjugative and mobilizable plasmids—who’s mimicking whom?
Source: Nucleic Acids Res. 2021 May 3;49(9):5177–88. doi: 10.1093/nar/gkab303 (PMC8136818; doi:10.1093/nar/gkab303)
Supplement: gkab303_Supplemental_Files [file gkab303_supplemental_files.zip › Supporting Dataset S1_19-3-2021.xls]

## Sheet: OT49 tiled array
Screening oligo	Replicate 1						Replicate 2
	DNA captured(RU)	Theoretical Rmax (RU)€	Measured response (RU) binding	% of Rmax measured - binding	Measured response (RU) stability	% of Rmax measured stability	DNA captured	Theoretical Rmax (RU)€	Measured response (RU) binding	% of Rmax measured - binding	Measured response (RU) stability	% of Rmax measured stability
OT49.1	335.6	219.514	-0.1	0	0	0	346.1	452.764	-0.5	0	-0.5	0
OT49.2	296.1	193.684	-0.1	0	0.1	0.0258152	308	402.937	-0.3	0	-0.4	0
OT49.3	268.1	175.363	69	19.1049	6.9	1.96735	279.6	365.769	67.8	18.5363	4.2	1.14827
OT49.4	246.5	161.247	56.9	17.1844	4.1	1.27134	257.3	336.623	56.3	16.7249	2.5	0.742671
OT49.5	332.3	217.347	-0.2	0	-0.3	0	343.3	449.084	-0.1	0	-0.3	0
OT49.6	340.8	221.977	-0.4	0	-0.4	0	353.9	461.019	-0.5	0	-0.5	0
OT49.7	209.1	136.744	0.2	0.071413	0.1	0.0365648	219.4	286.959	0.2	0.0696964	0	0
OT49.8	260.5	170.371	-0.1	0	-0.1	-0.0293477	271.7	355.392	-0.7	0	-0.6	0
OT49.9	330.9	216.414	-0.4	0	-0.4	0	343.4	449.178	-0.8	0	-0.7	0
OT49.10	359.9	235.379	3.2	0.616058	-0.3	0	373.7	488.81	2.7	0.552362	-0.7	0
OT49.11	313.5	205.033	2.2	0.48988	-0.4	0	327.7	428.64	1.9	0.443262	-0.6	0
OT49.12	329.1	215.245	2.2	0.457648	-0.3	0	340.4	445.27	1.8	0.404249	-0.5	0
RedCat COMP	236.3	637.187	-0.3	0	-0.1	-0.00785695	239.6	1290.53	-0.3	0	-0.2	0
€ Theoretical Rmax assuming stoichiometry of one SmpO49 tetramer binding to one dsDNA oligomer test DNA. The above results are from two replicates on the Biacore T200.

## Sheet: OT45 tiled array
Screening oligo	Replicate 1						Replicate 2
	DNA captured(RU)	Theoretical Rmax (RU)€	Measured response (RU) binding	% of Rmax measured - binding	Measured response (RU) stability	% of Rmax measured stability	DNA captured	Theoretical Rmax (RU)€	Measured response (RU) binding	% of Rmax measured - binding	Measured response (RU) stability	% of Rmax measured stability
OT45.1	445.6	578.934	0.8	0.138185	-0.2	-0.0345463	462	600.241	0.9	0.14994	0	0
OT45.2	467.9	607.907	0.6	0.0986994	-0.3	-0.0493497	493.3	640.907	0.6	0.0936174	-0.3	-0.0468087
OT45.3	440.1	571.767	174.4	30.5019	27	4.7222	464.8	603.857	172	28.4836	26.5	4.38846
OT45.4	428.3	556.505	168.7	30.3142	23.4	4.20481	452.2	587.559	167.1	28.4397	24.3	4.13575
OT45.5	472.2	613.521	114.4	18.6465	7.9	1.28765	496.5	645.093	109.3	16.9433	6.4	0.992104
OT45.6	442.3	574.625	0.9	0.156624	0	0	467	606.715	0.7	0.115375	-0.1	-0.0164822
OT45.7	476.6	619.06	0.5	0.0807676	-0.3	-0.0484606	502.4	652.572	0.5	0.0766199	-0.3	-0.0459719
OT45.8	442.4	574.637	1	0.174023	-0.2	-0.0348046	457.2	593.861	1.1	0.185228	-0.1	-0.016839
OT45.9	464.5	603.368	5.1	0.845255	0.1	0.0165736	489	635.193	4.4	0.692703	0	0
OT45.10	485.3	630.565	210.4	33.3669	26.5	4.20258	513	666.556	201.8	30.275	26.5	3.97566
OT45.11	455.4	591.715	130.9	22.1221	10	1.69	482.3	626.667	127.5	20.3457	9.7	1.54787
RedCat COMP	210.1	1123.89	-0.3	0	0	0	208.2	1113.72	-0.1	0	0.3	0.0269367
€ Theoretical Rmax assuming stoichiometry of one SmpO45 tetramer binding to one dsDNA oligomer test DNA. The above results are from two replicates on the Biacore T200.

## Sheet: OTUNa tiled array
Screening oligo	Replicate 1						Replicate 2
	DNA captured(RU)	Theoretical Rmax (RU)€	Measured response (RU) binding	% of Rmax measured - binding	Measured response (RU) stability	% of Rmax measured stability	DNA captured	Theoretical Rmax (RU)€	Measured response (RU) binding	% of Rmax measured - binding	Measured response (RU) stability	% of Rmax measured stability
OTUNa.7	453	561.143	19.5	3.47505	-0.6	-0.106925	468	579.724	20.1	3.46717	0.6	0.103498
OTUNa.8	452.7	560.794	97.2	17.3326	11.4	2.03283	469.5	581.606	97.2	16.7124	12.6	2.16642
OTUNa.9	455.7	564.443	300.9	53.3091	197.7	35.0257	468.3	580.05	309.6	53.3747	203.1	35.0142
OTUNa.10	447.9	554.828	329.1	59.3157	219.9	39.6339	472.2	584.929	335.7	57.3916	230.1	39.3381
OTUNa.11	477.3	591.198	113.4	19.1814	15	2.53722	486.6	602.717	103.8	17.222	15	2.48873
OTUNa.12	461.4	571.595	9.6	1.67951	-0.3	-0.0524847	470.4	582.744	8.4	1.44146	-0.3	-0.0514805
OTUNa.13	471.3	583.742	13.5	2.31266	0.3	0.0513926	478.8	593.031	11.7	1.97291	0	0
OTUNa.14	465.6	576.659	7.8	1.35262	0	0	472.5	585.204	7.2	1.23034	0	0
OTUNa.15	444	549.929	32.4	5.89167	0.9	0.163658	452.1	559.961	28.2	5.03606	0.3	0.0535751
OTUNa.16	451.5	559.308	73.8	13.1949	4.2	0.750928	460.5	570.457	67.8	11.8852	3.9	0.683663
OTUNa.17	448.2	555.199	57.9	10.4287	3	0.540347	459.6	569.321	54	9.48499	2.7	0.474249
OTUNa.18	459.9	569.646	156.6	27.4908	38.4	6.74103	472.2	584.881	145.5	24.8769	36.9	6.30898
RedCat COMP	309	1575.9	-5.1	0	0	0	306.6	1563.66	-3.6	0	0	0
€ Theoretical Rmax assuming stoichiometry of one SmpOUNa tetramer binding to one dsDNA oligomer test DNA. The above results are from two replicates on the Biacore T200.

## Sheet: OT408 tiled array
Screening oligo	Replicate 1						Replicate 2
	DNA captured(RU)	Theoretical Rmax (RU)€	Measured response (RU) binding	% of Rmax measured - binding	Measured response (RU) stability	% of Rmax measured stability	DNA captured	Theoretical Rmax (RU)€	Measured response (RU) binding	% of Rmax measured - binding	Measured response (RU) stability	% of Rmax measured stability
OT408.7	697.5	943.096	70	7.42237	-2.4	0	704.5	952.56	89.9	12.7608	0.1	0.010498
OT408.8	696.6	941.917	49.8	5.28709	-9.3	0	699.8	946.244	71.6	10.2315	0.1	0.0105681
OT408.9	680.5	920.11	42.3	4.59728	-9.3	0	699.8	946.205	64.4	9.20263	1.1	0.116254
OT408.10	688.6	930.947	663.1	71.2285	488	52.4197	680.5	919.997	684.7	100.617	491	53.3698
OT408.11	705.4	953.699	1039.1	108.955	804.7	84.3767	695.3	940.044	1053.4	151.503	800.4	85.145
OT408.12	721	974.71	252.1	25.8641	41.7	4.27819	723.3	977.82	287.5	39.7484	50.5	5.16455
OT408.13	732.1	989.797	41.5	4.19278	-7.8	0	739.5	999.802	60.3	8.15416	1	0.10002
OT408.14	704.5	952.365	81.6	8.56814	-6	0	727.6	983.592	107.7	14.8021	2.5	0.25417
OT408.15	688.1	930.199	132.7	14.2658	-1.1	0	700.3	946.691	164.5	23.4899	8.3	0.876738
OT408.16	834.3	1127.83	128.9	11.429	-1.7	0	806.8	1090.66	153.9	19.0754	6.4	0.586802
OT408.17	770.5	1041.68	673	64.6074	460.4	44.198	773.9	1046.27	705	91.097	472	45.1125
OT408.18	663.2	896.681	539.3	60.144	347.5	38.754	671	907.227	571.3	85.1416	361	39.7916
OT408.19	684.3	925.21	720.5	77.8742	610.9	66.0283	703.2	950.764	760.2	108.106	635.6	66.8515
RedCat COMP	307.7	1712.97	-5.3	0	-4	0	327.7	1824.31	-1.6	0	-0.5	0
€ Theoretical Rmax assuming stoichiometry of one SmpO408 tetramer binding to one dsDNA oligomer test DNA. The above results are from two replicates on the Biacore T200.

## Sheet: ossA45 mutagenesis
Screening oligo	Replicate 1						Replicate 2
	DNA captured(RU)	Theoretical Rmax (RU)€	Measured response (RU) binding	% of Rmax measured - binding	Measured response (RU) stability	% of Rmax measured stability	DNA captured	Theoretical Rmax (RU)€	Measured response (RU) binding	% of Rmax measured - binding	Measured response (RU) stability	% of Rmax measured stability
ossA45	469.4	609.88	369.5	39.1129	99.6	10.543	434.8	875.065	297.2	33.9632	93.9	10.7306
A- ossA45-1	449.1	903.845	385.7	42.6732	101.8	11.263	477.2	960.398	408.1	42.4928	99.1	10.3186
T- ossA45-2	446	897.606	291.9	32.5198	59.4	6.6176	467.1	940.071	306.4	32.5933	55.1	5.86126
T- ossA45-3	462.7	931.216	293.7	31.5394	63	6.76535	479	964.021	307.7	31.9184	57.6	5.97497
G- ossA45-4	448.4	902.436	296.3	32.8333	46.7	5.17488	469.2	944.298	320.1	33.8982	40.3	4.26772
T- ossA45-5	453.3	912.298	119.1	13.0549	11.5	1.26055	473.7	953.354	133.4	13.9927	8.3	0.87061
G- ossA45-6	450.7	907.065	3	0.330737	0.4	0.0440983	471.5	948.927	3.1	0.326685	0.2	0.0210764
G- ossA45-7	464.9	935.644	1.9	0.203069	0.2	0.0213757	485.6	977.304	1.8	0.18418	-0.1	-0.0102322
G- ossA45-8	433.6	872.65	2.7	0.309402	0.3	0.034378	454	913.707	2.9	0.317389	0.3	0.0328333
G- ossA45-9	437.6	880.7	5.2	0.590439	0.5	0.056773	457.6	920.952	5.9	0.640642	0	0
T- ossA45-10	447.9	901.43	55.2	6.1236	2.8	0.310618	464.9	935.644	62.8	6.71196	2.2	0.235132
C- ossA45-11	452.3	910.285	5.6	0.615192	0.6	0.0659134	477.3	960.6	6.4	0.666251	0.6	0.062461
A- ossA45-12	449.3	904.248	67	7.40948	4.4	0.486592	474.8	955.568	78.5	8.21501	3.5	0.366274
C- ossA45-13	440.3	886.134	265.9	30.0067	36.5	4.11901	464	933.832	295.9	31.6866	32.6	3.49099
T- ossA45-14	436.6	878.688	335	38.125	77	8.76307	458.6	922.964	366.3	39.6873	75.7	8.20183
T- ossA45-15	447.4	900.424	340.6	37.8266	80.7	8.96245	468.2	942.285	371	39.3724	79.9	8.47939
T- ossA45-16	433.9	873.254	371.6	42.5535	106.5	12.1958	453.9	913.505	403.4	44.1596	107.3	11.746
RedCat COMP	254.9	1363.53	0.3	0.0220016	0.5	0.0366694	254	1358.72	1	0.0735987	0.8	0.0588789
€ Theoretical Rmax assuming stoichiometry of one SmpO45 tetramer binding to one dsDNA oligomer test DNA. The above results are from two replicates on the Biacore T200.

## Sheet: ossA49 mutagenesis
Screening oligo	Replicate 1						Replicate 2
	DNA captured(RU)	Theoretical Rmax (RU)€	Measured response (RU) binding	% of Rmax measured - binding	Measured response (RU) stability	% of Rmax measured stability	DNA captured	Theoretical Rmax (RU)€	Measured response (RU) binding	% of Rmax measured - binding	Measured response (RU) stability	% of Rmax measured stability
ossA49	324.3	657.342	176.1	26.7897	32.6	4.95936	352.1	713.692	179.8	25.1929	34.3	4.806
T-ossA49-1	449.7	911.523	255.8	28.0629	71.8	7.87693	474.3	961.386	243.4	25.3176	57.5	5.98095
T- ossA49-2	440.5	892.875	245.8	27.5291	65.8	7.36945	469.7	952.062	238.7	25.0719	56.4	5.92398
T- ossA49-3	451.8	915.779	257.3	28.0963	68.7	7.50181	481.3	975.575	249.2	25.5439	60.3	6.18097
A- ossA49-4	459	930.374	122.3	13.1453	17.9	1.92396	487	987.128	110.1	11.1536	10.4	1.05356
T- ossA49-5	459.9	932.198	70.9	7.60568	11	1.18001	488.2	989.561	62	6.26541	5.5	0.555802
G- ossA49-6	464.2	940.914	-0.2	-0.0212559	-0.4	-0.0425119	491.8	996.858	0.3	0.0300946	-0.2	-0.020063
A- ossA49-7	443.3	898.55	0.6	0.0667742	-0.4	-0.0445161	471.9	956.521	1.3	0.135909	-0.1	-0.0104546
T- ossA49-8	447.7	907.469	-0.2	-0.0220393	-0.2	-0.0220393	468.5	949.63	0.3	0.0315913	0	0
A- ossA49 -9	459.3	930.982	0	0	-0.2	-0.0214827	488.6	990.372	0.4	0.0403889	-0.1	-0.0100972
T- ossA49-10	456.5	925.306	0.7	0.0756506	-0.3	-0.0324217	485.9	984.899	1.2	0.12184	-0.1	-0.0101533
C- ossA49-11	467.5	947.603	-0.3	-0.0316588	-0.7	-0.0738706	498.5	1010.44	0.2	0.0197934	-0.5	-0.0494835
A- ossA49-12	473.2	959.156	52.3	5.45271	5.3	0.552569	504.2	1021.99	49.2	4.81413	3.8	0.371823
C- ossA49-13	464	940.508	177.1	18.8302	27.6	2.93458	493.2	999.696	173.8	17.3853	25.6	2.56078
T- ossA49-14	463.2	938.887	241.2	25.69	55.1	5.86865	492.3	997.871	241.4	24.1915	54	5.41152
A- ossA49-15	479	970.913	267.7	27.572	70.5	7.26121	506.3	1026.25	267.4	26.0561	69	6.72352
T- ossA49-16	465.4	943.346	241.3	25.5792	56.5	5.98932	485.3	983.683	236.7	24.0626	53.9	5.47941
RedCat COMP	230.9	1243.67	-0.4	0	-0.3	0	236.1	1271.68	0.3	0.0235908	0	0
€ Theoretical Rmax assuming stoichiometry of one SmpO49 tetramer binding to one dsDNA oligomer test DNA. The above results are from two replicates on the Biacore T200.

## Sheet: ossA408 mutagenesis
Screening oligo	Replicate 1						Replicate 2
	DNA captured(RU)	Theoretical Rmax (RU)€	Measured response (RU) binding	% of Rmax measured - binding	Measured response (RU) stability	% of Rmax measured stability	DNA captured	Theoretical Rmax (RU)€	Measured response (RU) binding	% of Rmax measured - binding	Measured response (RU) stability	% of Rmax measured stability
ossA408	324.3	657.342	826.4	64.6567	643	50.3077	555.7	1163.98	735.8	63.2142	560.3	48.1366
T-ossA408-1	449.7	911.523	795.5	68.8516	598.1	51.7664	506.6	1061.13	699.7	65.9394	525.6	49.5323
T-ossA408-2	440.5	892.875	769.3	67.1439	574.2	50.1157	504.5	1056.73	679.1	64.2645	505.1	47.7985
A-ossA408-3	451.8	915.779	749.8	65.5494	560.8	49.0266	505	1057.78	668	63.1511	497.2	47.0041
T-ossA408-4	459	930.374	880.1	70.2752	661.2	52.7962	551.6	1155.38	782.2	67.7005	582.8	50.4422
A-ossA408-5	459.9	932.198	870.6	68.974	690.1	54.6737	553.6	1159.58	774.5	66.7915	608.7	52.4932
G-ossA408-6	464.2	940.914	472.2	37.2497	175.8	13.8681	557	1166.7	394.4	33.8047	135.1	11.5797
G-ossA408-7	443.3	898.55	657.2	51.4355	375.5	29.3884	565	1183.46	569.4	48.1132	314.4	26.5662
C-ossA408-8	447.7	907.469	103.8	8.38226	1	0.080754	544.5	1140.51	78.1	6.84781	0.1	0.008768
G-ossA408-9	459.3	930.982	96.8	7.59844	0.5	0.0392481	560.8	1174.66	71.9	6.12092	-0.2	-0.0170262
C-ossA408-10	456.5	925.306	634.5	49.5699	357.4	27.9216	560.4	1173.82	548.4	46.7194	296.1	25.2254
C-ossA408-11	467.5	947.603	462.3	35.8063	176.9	13.7014	560.1	1173.19	389.3	33.1831	133.1	11.3452
T-ossA408-12	473.2	959.156	885.3	69.0843	701.9	54.7727	557.8	1168.37	789.5	67.5728	616.9	52.8001
A-ossA408-13	464	940.508	823.6	65.0668	613.1	48.4367	543.1	1137.59	713.5	62.7205	517.6	45.4999
A-ossA408-14	463.2	938.887	739.8	63.6725	546.9	47.0701	504	1055.69	657.3	62.2628	474.5	44.9471
T-ossA408-15	479	970.913	782.7	63.8869	595.8	48.6315	527.3	1104.48	685.6	62.0742	509.3	46.112
A-ossA408-16	465.4	943.346	793.3	65.7865	604.4	50.1215	527.3	1104.49	711.3	64.4007	531.9	48.1579
RedCat COMP	230.9	1243.67	-1.3	0	-0.1	0	287.9	1602.74	-2.8	0	-0.1	0
€ Theoretical Rmax assuming stoichiometry of one SmpO408 tetramer binding to one dsDNA oligomer test DNA. The above results are from two replicates on the Biacore T200.
